# Supplementary material for: Modified Tal (M-Tal) Score as a Predictor of Outcomes in Infants with Bronchiolitis: A Prospective Study
Source: Pediatr Rep. 2026 May 17;18(3):69. doi: 10.3390/pediatric18030069 (PMC13214627; doi:10.3390/pediatric18030069)
Supplement: Supplementary file 1 [file pediatrrep-18-00069-s001.zip]

Archive with 1 entries (1 files):
- pediatrrep-4302227-supplementary.pdf
